# Supplementary material for: MetaSim—A Sequencing Simulator for Genomics and Metagenomics
Source: PLoS One. 2008 Oct 8;3(10):e3373. doi: 10.1371/journal.pone.0003373 (PMC2556396; doi:10.1371/journal.pone.0003373)
Supplement: Text S1 — Parameter settings of MetaSim. For each of the three each simulation runs, the simulation settings are listed. (0.00 MB TXT) [file pone.0003373.s001.txt]

454-100
-------

Number Of Reads=150000
Error Model=454

Mate Probability=0.0
454 Read Parameters=
Distribution: Normal
Mean: 100.0
2nd parameter: 10.0
454 Clone Parameters=
Distribution: Normal
Mean: 2000.0
2nd parameter: 200.0

454 logn Mean=0.23
454 logn Std=0.15
454 std Mult=0.15
454 sqrt=true
454 trace=false

Combine All Files=false
Uniform Sequence Weights=false
Number Of Threads=1
Write FastA=true
Compress output files=true


454-250
-------
Number Of Reads=60000
Error Model=454

Mate Probability=0.0
454 Read Parameters=
Distribution: Normal
Mean: 250.0
2nd parameter: 25.0
454 Clone Parameters=
Distribution: Normal
Mean: 2000.0
2nd parameter: 200.0

454 logn Mean=0.23
454 logn Std=0.15
454 std Mult=0.15
454 sqrt=true
454 trace=false

Combine All Files=false
Uniform Sequence Weights=false
Number Of Threads=1
Write FastA=true
Compress output files=true


Sanger-800
----------
Number Of Reads=18750
Error Model=Sanger

Mate Probability=0.0
Sanger Read Parameters=
Distribution: Normal
Mean: 800.0
2nd parameter: 100.0
Sanger Clone Parameters=
Distribution: Normal
Mean: 5000.0
2nd parameter: 500.0

Sanger Start Error=0.01
Sanger End Error=0.02
Sanger Deletions=0.2
Sanger Insertions=0.2

Combine All Files=false
Uniform Sequence Weights=false
Number Of Threads=1
Write FastA=true
Compress output files=true
